# Supplementary material for: Understanding and predicting disease relationships through similarity fusion
Source: Bioinformatics. 2018 Aug 30;35(7):1213–20. doi: 10.1093/bioinformatics/bty754 (PMC6449746; doi:10.1093/bioinformatics/bty754)
Supplement: Supplementary Data [file bty754_supp.zip]

Archive with 4 entries (3 files):
- bty754-Suppl_data/
- bty754-Suppl_data/bty754_Supplementary_File 1.csv
- bty754-Suppl_data/bty754_Supplementary_File_2.csv
- bty754-Suppl_data/bty754_Supplementary_Data.docx
